# Supplementary material for: Serological Correlates of Protection Induced by COVID-19 Vaccination in the Working Age Population: A Systematic Review and Meta-Analysis
Source: Vaccines (Basel). 2024 May 3;12(5):494. doi: 10.3390/vaccines12050494 (PMC11125960; doi:10.3390/vaccines12050494)
Supplement: Supplementary file 1 [file vaccines-12-00494-s001.zip]

Archive with 1 entries (1 files):
- vaccines-2966182-supplementary.pdf
